# Supplementary material for: The Pea R2R3-MYB Gene Family and Its Role in Anthocyanin Biosynthesis in Flowers
Source: Front Genet. 2022 Jul 6;13:936051. doi: 10.3389/fgene.2022.936051 (PMC9299958; doi:10.3389/fgene.2022.936051)
Supplement: Supplementary file 4 [file DataSheet1.xlsx]

## Sheet: Table S1
Table S1. List of R2R3-MYB genes identified in pea
Gene name	ID Identiter	Length/aa	Mw/kD	PI
PsMYB1	Psat1g013440	328	37.2823	4.64
PsMYB2	Psat1g015640	291	33.3334	6.16
PsMYB3	Psat1g048800	256	28.7521	6.37
PsMYB4	Psat1g058080	251	29.2459	7.82
PsMYB5	Psat1g071600	358	39.986	5.76
PsMYB6	Psat1g071880	222	26.0627	7.01
PsMYB7	Psat1g073240	318	35.7452	6.47
PsMYB8	Psat1g088720	340	38.4962	8.99
PsMYB9	Psat1g124200	233	27.854	7.78
PsMYB10	Psat1g159760	328	37.7425	6.43
PsMYB11	Psat1g162600	334	37.8699	5.45
PsMYB12	Psat1g209120	368	42.1407	6.06
PsMYB13	Psat2g031320	246	27.9442	6.33
PsMYB14	Psat2g041080	217	24.6269	8.98
PsMYB15	Psat2g042040	245	28.7128	8.1
PsMYB16	Psat2g043680	263	30.0564	8.09
PsMYB17	Psat2g047760	336	38.6286	5.42
PsMYB18	Psat2g058360	287	33.5297	6.84
PsMYB19	Psat2g059160	344	39.9004	6.57
PsMYB20	Psat2g118360	399	45.7113	6.07
PsMYB21	Psat2g121880	466	52.8434	5.88
PsMYB22	Psat2g137320	341	38.7487	7.08
PsMYB23	Psat2g172560	316	35.536	6.45
PsMYB24	Psat2g183240	330	38.0012	5.88
PsMYB25	Psat2g189200	301	34.6149	5.75
PsMYB26	Psat3g001800	260	30.4596	8.86
PsMYB27	Psat3g006640	182	20.7786	9.04
PsMYB28	Psat3g056880	214	24.3803	6.32
PsMYB29	Psat3g085360	402	45.4717	7.68
PsMYB30	Psat3g085760	333	37.132	9.23
PsMYB31	Psat3g110520	293	33.2018	6.37
PsMYB32	Psat3g134880	238	26.9993	5.13
PsMYB33	Psat3g139520	359	40.8325	9.31
PsMYB34	Psat3g166640	410	46.6523	9.25
PsMYB35	Psat3g170560	447	51.6061	9.59
PsMYB36	Psat3g177320	218	24.9546	5.96
PsMYB37	Psat3g199760	233	27.0673	9.01
PsMYB38	Psat3g199960	318	35.8067	6.02
PsMYB39	Psat4g012160	345	38.9892	5.43
PsMYB40	Psat4g016680	315	35.589	8.02
PsMYB41	Psat4g023160	348	39.4908	5.3
PsMYB42	Psat4g051240	347	39.9022	6.31
PsMYB43	Psat4g057560	464	53.9542	6.2
PsMYB44	Psat4g059720	357	40.3629	5.46
PsMYB45	Psat4g182440	256	29.1826	7.15
PsMYB46	Psat4g187680	413	47.8404	6.94
PsMYB47	Psat4g188880	526	59.2167	5.4
PsMYB48	Psat4g215000	293	33.4334	8.27
PsMYB49	Psat4g226000	301	34.3577	6.67
PsMYB50	Psat5g044720	247	26.8896	7.71
PsMYB51	Psat5g048000	291	32.797	9
PsMYB52	Psat5g081840	287	32.7564	9.15
PsMYB53	Psat5g096160	341	38.9463	5.38
PsMYB54	Psat5g101040	334	37.3562	7.26
PsMYB55	Psat5g115920	362	41.2685	5.81
PsMYB56	Psat5g121120	315	36.2062	4.89
PsMYB57	Psat5g138720	327	36.4438	5.98
PsMYB58	Psat5g160760	368	42.2898	8.96
PsMYB59	Psat5g164160	325	36.4971	6.18
PsMYB60	Psat5g178120	444	49.5064	5.54
PsMYB61	Psat5g196480	303	34.4217	6.11
PsMYB62	Psat5g207440	337	38.7827	5.28
PsMYB63	Psat5g208640	443	49.4917	4.94
PsMYB64	Psat5g210080	447	50.8907	5.27
PsMYB65	Psat5g211120	269	30.1447	6.99
PsMYB66	Psat5g225360	534	59.4489	6.31
PsMYB67	Psat5g263440	460	51.8141	5.21
PsMYB68	Psat5g266720	325	36.6719	6.07
PsMYB69	Psat5g268160	250	29.1304	5.23
PsMYB70	Psat5g268480	255	29.4951	6.54
PsMYB71	Psat5g280960	298	34.1302	6.75
PsMYB72	Psat5g285560	304	34.7668	6.19
PsMYB73	Psat5g291560	279	31.6457	6.67
PsMYB74	Psat6g075440	212	25.0041	8.6
PsMYB75	Psat6g105240	266	30.6727	5.09
PsMYB76	Psat6g108400	247	29.2448	8.91
PsMYB77	Psat6g116120	263	29.9817	5.63
PsMYB78	Psat6g138840	263	30.9196	8.39
PsMYB79	Psat6g156200	382	42.9207	7.06
PsMYB80	Psat6g159760	261	29.8731	6
PsMYB81	Psat6g159880	279	32.2039	5.33
PsMYB82	Psat6g163240	341	39.1817	5.06
PsMYB83	Psat6g199680	317	35.5957	6.89
PsMYB84	Psat6g199760	262	30.1319	9.22
PsMYB85	Psat6g226200	321	36.745	6.76
PsMYB86	Psat6g239520	342	38.575	5.55
PsMYB87	Psat7g030560	326	36.965	6.04
PsMYB88	Psat7g040920	335	36.3973	9.13
PsMYB89	Psat7g107920	350	39.9456	5.87
PsMYB90	Psat7g127720	186	21.1351	8.94
PsMYB91	Psat7g134880	405	45.3511	6.15
PsMYB92	Psat7g135880	343	39.05	6.08
PsMYB93	Psat7g136040	391	44.0086	7.14
PsMYB94	Psat7g146760	324	37.1281	6.59
PsMYB95	Psat7g154480	254	29.2714	5.25
PsMYB96	Psat7g159760	268	30.2545	9.16
PsMYB97	Psat7g159800	166	19.2776	6.1
PsMYB98	Psat7g196680	243	28.3175	5.14
PsMYB99	Psat7g212600	342	38.6204	5.34
PsMYB100	Psat7g241840	357	38.9174	5.96
PsMYB101	Psat0s127g0040	345	39.1282	6.57
PsMYB102	Psat0s128g0120	376	44.1008	9.17
PsMYB103	Psat0s302g0200	268	30.6142	5.01
PsMYB104	Psat0s340g0040	239	27.3558	8.15
PsMYB105	Psat0s581g0040	279	32.0136	5.62
PsMYB106	Psat0s855g0040	218	25.2421	9.51
PsMYB107	Psat0s1369g0160	271	31.3891	5.19
PsMYB108	Psat0s1370g0040	371	41.957	6.14
PsMYB109	Psat0s1627g0040	272	31.0594	5.35
PsMYB110	Psat0s1953g0120	209	24.1231	9.56
PsMYB111	Psat0s2134g0040	315	34.2941	9.14
PsMYB112	Psat0s2420g0120	263	30.3311	6.31
PsMYB113	Psat0s3232g0080	321	35.795	6.18
PsMYB114	Psat0s3310g0080	357	41.9246	4.99
PsMYB115	Psat0s4922g0080	262	29.431	8.92
PsMYB116	Psat0ss3069g0040	233	27.032	9.26
PsMYB117	Psat0ss3962g0320	677	75.7224	9.47
PsMYB118	Psat0ss4454g0040	272	30.7574	5.03
PsMYB119	Psat0ss5398g0160	349	39.2481	5.66

## Sheet: Table S2
Table S2. R2R3-MYB gene family classification of Arabidopisis and pea
	Arabidopsis thaliana			Psium Sativum
Subgroups	MYB code	Acronym	gene code	gene code	gene name
S1	AtMYB030		At3g28910	Psat1g073240	PsMYB7
	AtMYB031		At1g74650	Psat3g085360	PsMYB29
	AtMYB060		At1g08810	Psat0s3232g0080	PsMYB113
	AtMYB094		At3g47600	Psat5g196480	PsMYB61
	AtMYB096		At5g62470	Psat4g051240	PsMYB42
S2	AtMYB013		At1g06180	Psat3g056880	PsMYB28
	AtMYB015		At3g23250	Psat3g006640	PsMYB27
	AtMYB014		At2g31180	Psat6g116120	PsMYB77
				Psat6g105240	PsMYB75
S3	AtMYB072		At1g56160	Psat1g013440	PsMYB1
	AtMYB058		At1g16490
	AtMYB063		At1g79180
	AtMYB010		At3g12820
S4	AtMYB7		At2g16720	Psat2g041080	PsMYB14
	AtMYB32		At4g34990	Psat7g127720	PsMYB90
	AtMYB4		At4g38620	Psat5g048000	PsMYB51
	AtMYB3		At1g22640	Psat7g040920	PsMYB88
	AtMYB006		At4g09460	Psat0s4922g0080	PsMYB115
	AtMYB008		At1g35515
S5(TT2)	AtMYB123	TT2	At5g35550	Psat4g016680	PsMYB40
				Psat4g182440	PsMYB45
S6	AtMYB075	PAP1	At1g56650	Psat3g134880	PsMYB32
	AtMYB090	PAP2	At1g66390	Psat1g071880	PsMYB6
	AtMYB113		At1g66370	Psat3g199760	PsMYB37
	AtMYB114		At1g66380	Psat0s340g0040	PsMYB104
				Psat2g042040	PsMYB15
				Psat0ss3069g0040	PsMYB116
				Psat2g043680	PsMYB16
				Psat0s855g0040	PsMYB106
S7	AtMYB011	PFG2	At3g62610	Psat1g159760	PsMYB10
	AtMYB012	PFG1	At2g47460	Psat4g023160	PsMYB41
	AtMYB111	PFG3	At5g49330	Psat5g096160	PsMYB53
				Psat6g163240	PsMYB82
S8	AtMYB020		At1g66230	Psat2g047760	PsMYB17
	AtMYB043		At5g16600	Psat5g121120	PsMYB56
	AtMYB042		At4g12350	Psat0s302g0200	PsMYB103
	AtMYB085		At4g22680	Psat0s1369g0160	PsMYB107
	AtMYB099		At5g62320
	AtMYB040		At5g14340
S9	AtMYB017		At3g61250	Psat3g110520	PsMYB31
	AtMYB016	MIXTA	At5g15310	Psat6g199680	PsMYB83
	AtMYB106	NOK	At3g01140	Psat3g199960	PsMYB38
				Psat1g071600	PsMYB5
				Psat7g134880	PsMYB91
S10	AtMYB039		At4g17785	Psat2g137320	PsMYB22
	AtMYB107		At3g02940	Psat0ss5398g0160	PsMYB119
	AtMYB009		At5g16770	Psat2g189200	PsMYB25
S11	AtMYB102	AtM4	At4g21440	Psat1g209120	PsMYB12
	AtMYB074		At4g05100	Psat5g266720	PsMYB68
	AtMYB041		At4g28110	Psat7g107920	PsMYB89
S12	AtMYB051	HIG1	At1g18570
	AtMYB122		At1g74080
	AtMYB034	AtR1	At5g60890
	AtMYB028	HAG1 / PMG1	At5g61420
	AtMYB029	HAG3	At5g07690
	AtMYB076	HAG2	At5g07700
S13	AtMYB050		At1g57560	Psat6g156200	PsMYB79
	AtMYB055		At4g01680	Psat0s581g0040	PsMYB105
	AtMYB061		At1g09540	Psat0s1370g0040	PsMYB108
	AtMYB086		At5g26660
S14	AtMYB038	RAX2/BIt1	At2g36890	Psat0ss4454g0040	PsMYB118
	AtMYB037	RAX1	At5g23000	Psat7g146760	PsMYB94
	AtMYB084	RAX3	At3g49690	Psat5g280960	PsMYB71
	AtMYB068		At5g65790	Psat1g048800	PsMYB3
	AtMYB036		At5g57620	Psat0s127g0040	PsMYB101
	AtMYB087		At4g37780	Psat2g172560	PsMYB23
				Psat4g012160	PsMYB39
S15	AtMYB000	GL1	At3g27920
	AtMYB023		At5g40330
	AtMYB066	WER	At5g14750
S16	AtMYB018	LAF1	At4g25560	Psat6g199760	PsMYB84
	AtMYB019		At5g52260	Psat0s2420g0120	PsMYB112
	AtMYB045		At3g48920
S17	AtMYB121		At3g30210	Psat6g108400	PsMYB76
	AtMYB079		At4g13480	Psat6g138840	PsMYB78
S18	AtMYB033		At5g06100	Psat5g211120	PsMYB65
	AtMYB065		At3g11440	Psat5g210080	PsMYB64
	AtMYB081		At2g26960	Psat5g208640	PsMYB63
	AtMYB097		At4g26930	Psat5g225360	PsMYB66
	AtMYB101		At2g32460	Psat4g188880	PsMYB47
	AtMYB104		At2g26950	Psat5g178120	PsMYB60
	AtMYB120		At5g55020	Psat5g263440	PsMYB67
				Psat0s3310g0080	PsMYB114
S19	AtMYB057		At3g01530	Psat1g058080	PsMYB4
	AtMYB021		At3g27810	Psat3g177320	PsMYB36
S20	AtMYB062		At1g68320	Psat0s1953g0120	PsMYB110
	AtMYB078		At5g49620	Psat1g162600	PsMYB11
	AtMYB108	BOS1	At3g06490	Psat6g226200	PsMYB85
	AtMYB112		At1g48000	Psat6g159880	PsMYB81
	AtMYB116		At1g25340	Psat6g159760	PsMYB80
	AtMYB002		At2g47190
S21	AtMYB052		At1g17950	Psat1g124200	PsMYB9
	AtMYB054		At1g73410	Psat5g081840	PsMYB52
	AtMYB056		At5g17800	Psat1g088720	PsMYB8
	AtMYB069		At4g33450	Psat3g085760	PsMYB30
	AtMYB105	LOF2	At1g69560	Psat2g118360	PsMYB20
	AtMYB110		At3g29020	Psat7g135880	PsMYB92
	AtMYB117	LOF1	At1g26780	Psat7g136040	PsMYB93
	AtMYB089		At5g39700
S22	AtMYB044	AtMYBR1	At5g67300	Psat2g031320	PsMYB13
	AtMYB070		At2g23290	Psat5g044720	PsMYB50
	AtMYB073		At4g37260	Psat0s2134g0040	PsMYB111
	AtMYB077	AtMYBR2	At3g50060
S23	AtMYB001		At3g09230	Psat7g241840	PsMYB100
	AtMYB025		At2g39880
	AtMYB109		At3g55730
S24	AtMYB093		At1g34670	Psat5g138720	PsMYB57
	AtMYB092		At5g10280
	AtMYB053		At5g65230
S25	AtMYB022		At5g40430	Psat2g059160	PsMYB19
	AtMYB064		At5g11050	Psat2g058360	PsMYB18
	AtMYB100		At2g25230	Psat5g160760	PsMYB58
	AtMYB115		At5g40360	Psat3g166640	PsMYB34
	AtMYB118	PGA37	At3g27780	Psat3g170560	PsMYB35
	AtMYB119		At5g58850	Psat0ss3962g0320	PsMYB117
	AtMYB098	MYB089	At4g18770	Psat4g057560	PsMYB43
S26	AtMYB125	DUO1	At3g60460	Psat4g226000	PsMYB49
S27	AtMYB091	AS1	At2g37630	Psat3g139520	PsMYB33
S28	AtMYB124	FLP	At1g14350	Psat2g121880	PsMYB21
	AtMYB088		At2g02820
S29	At1g09770	CDC5
S30	AtMYB026	MS35	At3g13890	Psat4g187680	PsMYB46
	AtMYB067		At3g12720	Psat5g291560	PsMYB73
				Psat1g015640	PsMYB2
S31	AtMYB103		At1g63910	Psat7g030560	PsMYB87
				Psat2g183240	PsMYB24
S32	AtMYB046		At5g12870	Psat5g285560	PsMYB72
	AtMYB083		At3g08500	Psat7g212600	PsMYB99
				Psat5g207440	PsMYB62
S33	AtMYB035	TDF1	At3g28470	Psat6g239520	PsMYB86
S37	AtMYB082		At5g52600
S38	AtMYB059		At5g59780	Psat0s128g0120	PsMYB102
	AtMYB048		At3g46130	Psat6g075440	PsMYB74
	AtMYB027		At3g53200
S44	AtMYB005		At3g13540	Psat5g101040	PsMYB54
S46	AtMYB080	AtMYB103	At5g56110	Psat5g164160	PsMYB59
NO	AtMYB049		At5g54230
NO	AtMYB095		At1g74430
NO	AtMYB047		At1g18710
Novel-1				Psat4g059720	PsMYB44
				Psat5g115920	PsMYB55
Novel-2				Psat4g215000	PsMYB48
				Psat3g001800	PsMYB26
Novel-3				Psat7g159800	PsMYB97
				Psat7g159760	PsMYB96
				Psat7g154480	PsMYB95
				Psat0s1627g0040	PsMYB109
				Psat5g268480	PsMYB70
				Psat5g268160	PsMYB69
				Psat7g196680	PsMYB98

## Sheet: Table S3
Table S3. The information of R2R3-MYB gene on scaffolds
Gene ID	Location	Start	End
Psat0s127g0040.1	scaffold00127	28700	30700
Psat0s128g0120.1	scaffold00128	126000	128000
Psat0s302g0200.1	scaffold00302	62800	64500
Psat0s340g0040.1	scaffold00340	58800	60100
Psat0s581g0040.1	scaffold00581	87900	89700
Psat0s855g0040.1	scaffold00855	58100	59100
Psat0s1369g0160.1	scaffold01369	267000	268000
Psat0s1370g0040.1	scaffold01370	224000	226000
Psat0s1627g0040.1	scaffold01627	9070	10200
Psat0s1953g0120.1	scaffold01953	105000	107000
Psat0s2134g0040.1	scaffold02134	41000	43800
Psat0s2420g0120.1	scaffold02420	75300	79000
Psat0s3232g0080.1	scaffold03232	82600	85100
Psat0s3310g0080.1	scaffold03310	72200	73900
Psat0s4922g0080.1	scaffold04922	35700	36700
Psat0ss3069g0040.1	super-scaffold3069	264000	265000
Psat0ss3962g0320.1	super-scaffold3962	505000	535000
Psat0ss4454g0040.1	super-scaffold4454	210000	213000
Psat0ss5398g0160.1	super-scaffold5398	224000	226000

## Sheet: Table S4
					Table S4. Duplicated R2R3-MYB gene pairs identified in Pea
		Location on Pea genome				Location on Pea genome
	ID	Chr.	Start	End	ID	Chr.	Start	End	Ka	Ks	Ka/Ks
Segmetnal duplication	Psat1g071880.1	chr1H	112838780	112840312	Psat3g199760.1	chr3H	423238897	423240283	0.386084	0.777791	0.496385
	Psat1g088720.1	chr1H	147014631	147017315	Psat3g085760.1	chr3H	178198068	178200919	0.371109	0.780653	0.475383
	Psat2g059160.1	chr2H	103652713	103654102	Psat5g160760.1	chr5H	294424045	294425450	0.402527	1.09636	0.367148
	Psat4g059720.1	chr4H	98262872	98264763	Psat5g115920.1	chr5H	205705886	205707393	0.255305	1.18716	0.215055
								Average	0.353756	0.960492	0.388493
Tandem duplication	Psat6g159760.1	chr6H	318812667	318813632	Psat6g159880.1	chr6H	319034614	319035834	0.352057	2.05628	0.171211
	Psat7g159760.1	chr7H	309469158	309472462	Psat7g159800.1	chr7H	309510802	309511421	0.0740785	0.179315	0.413121
								Average	0.213068	1.1178	0.292166

## Sheet: Table S5
Table S5. The counts values and samples information of RNA-seq data from subgroup 6
	RootSys_A_HN	RootSys_A_LN	Root_B_LN	Root_F_LN	Nodule_G_LN	Nodule_A_LN	Nodule_B_LN	ApicNode_B_LN	Stem_BC_LN	Leaf_B_LN	LowerLeaf_C_LN	UpperLeaf_C_LN	Tendril_BC_LN	Shoot_A_HN	Shoot_A_LN	Flower_B_LN	Peduncle_C_LN	Pods_C_LN	seeds_5dai	Seeds_12dap
Psat2g043680	0	0	0	-5.69152	-0.24309	0.952408	1.21365	-5.26846	0	-5.20205	0	-5.34631	0	0	0	-2.81257	0	-4.60595	0	0
Psat0s855g0040	0	-4.99737	0	0	1.29964	1.47982	2.0221	0	-4.39202	0	-4.17033	0	-6.24026	0	-4.9122	0	-3.69384	0	0	0
Psat0ss3069g0040	0	0	0	0	-4.72811	0	0	0	0	-4.93859	0	0	0	0	0	0	0	0	0	-3.33276
Psat2g042040	-3.99862	-5.24885	-5.10636	-2.95496	0	0	0	0.75934	0	0	0	0	0	-4.60479	0	-2.98469	0	0	0.594124	0
Psat0s340g0040	0	0	0	-6.48565	-6.36563	0	0	-2.74956	-1.10106	-3.41024	0	0	-2.12496	-1.96606	-1.64839	-3.34611	-1.63372	0	0	0
Psat1g071880	0	0	0	-6.31985	-5.21566	0	0	-1.91372	0	0	0	-2.68907	0	0	0	-1.96001	0	-6.2395	0	0
Psat3g199760	0	0	0	-5.42923	-6.31456	0	0	-5.01774	-5.53831	0	0	0	0	0	0	4.66765	-6.43397	0	0	0
Psat3g134880	-3.20789	-2.86158	0	-4.11341	-4.66889	0	0	2.25021	-3.99898	0	0	0	-5.66332	-3.54187	-3.37431	7.25932	-5.67787	-1.58644	-4.51194	-1.64149

## Sheet: Table S6
Table S6. The counts values and samples information of RNA-seq data of PsbHLH
	RootSys_A_HN	RootSys_A_LN	Root_B_LN	Root_F_LN	Nodule_G_LN	Nodule_A_LN	Nodule_B_LN	ApicNode_B_LN	Stem_BC_LN	Leaf_B_LN	LowerLeaf_C_LN	UpperLeaf_C_LN	Tendril_BC_LN	Shoot_A_HN	Shoot_A_LN	Flower_B_LN	Peduncle_C_LN	Pods_C_LN	seeds_5dai	Seeds_12dap
PsbHLH/Psat6g060480	-3.34644	-2.4228	-2.8027	-3.22777	-2.32003	-4.44285	-4.1741	-1.34802	-2.61259	-1.91208	-5.76376	-3.37672	-2.83006	-3.86742	-2.71169	-1.10091	-1.84158	0.49221	0.03899	2.2433

## Sheet: Table S7
Table S7. List of primers used in this study.
Gene name	Primers	Template strand(5'-3')	Tm(℃)	GC%	Product length(bp)
PsMYB16	Forward primer	CACCCCCATCTCTCGGAAAC	61.4	60.11	105
	Reverse primer	TGGACTTTCCCTCCTCTTGT	55.9	57.88
PsMYB106	Forward primer	GTGACGGTTTCAACTAAAGATGC	58.6	43.5	154
	Reverse primer	CTTGTAGTAAAGAGCATGAGCCA	57.2	43.5
PsMYB116	Forward primer	GATGCTAGTGTTGCGAGA	48.8	50	148
	Reverse primer	AGCAATCACCAACAGTACTG	50.4	45
PsMYB15	Forward primer	GGGGAGCAAGAATGTGGTGA	60.4	55	128
	Reverse primer	TCCCAAAGAGAACCGATATCACA	61.2	43.5
PsMYB104	Forward primer	CTAGCAATAGCGTCTTCAG	48.4	47.4	201
	Reverse primer	CCAGTAGGAATCATTCATAGTG	51.9	40.9
PsMYB6	Forward primer	GTGGGCCCATCAAACAGTAT	57.1	50	101
	Reverse primer	TGGATTGTTTCCCTTGTCATC	57.2	42.9
PsMYB37	Forward primer	TGTCGCAAGAGTTGTAGATTGA	56.1	40.9	198
	Reverse primer	GCTTCGCATGTTTGTGTTCC	58.8	50
PsMYB32	Forward primer	GGCCTAGGAGAGTCACAAACC	57.9	57.1	157
	Reverse primer	ACTCACCACCACCAACCATAC	56.8	52.4
PsbHLH	Forward primer	TTCTCTACAAAGAAGCCAGCAACTAA	61.7	38.5	168
	Reverse primer	CCGACACCAGGAGGAAATGAGAAAG	67.3	52
PsACT	Forward primer	GTGTCTGGATTGGAGGATCAATC	59.9	47.8	83
	Reverse primer	GGCCACGCTCATCATATTCA	59.1	50
